# Supplementary material for: Dietary Fatty Acid Composition Impacts the Fatty Acid Profiles of Different Regions of the Bovine Brain
Source: Animals (Basel). 2022 Oct 7;12(19):2696. doi: 10.3390/ani12192696 (PMC9559283; doi:10.3390/ani12192696)
Supplement: Supplementary file 1 [file animals-12-02696-s001.zip]

Archive with 1 entries (1 files):
- animals-1917715-supplementary.pdf
